# Supplementary material for: Morusin Protected Ruminal Epithelial Cells against Lipopolysaccharide-Induced Inflammation through Inhibiting EGFR-AKT/NF-κB Signaling and Improving Barrier Functions
Source: Int J Mol Sci. 2022 Nov 20;23(22):14428. doi: 10.3390/ijms232214428 (PMC9695078; doi:10.3390/ijms232214428)
Supplement: Supplementary file 1 [file ijms-23-14428-s001.zip]

Archive with 1 entries (1 files):
- ijms-1927109-supplementary.pdf
